# Supplementary material for: In vivo partial reprogramming of myofibers promotes muscle regeneration by remodeling the stem cell niche
Source: Nat Commun. 2021 May 25;12:3094. doi: 10.1038/s41467-021-23353-z (PMC8149870; doi:10.1038/s41467-021-23353-z)
Supplement: Supplementary file 4 — Source Data [file 41467_2021_23353_MOESM4_ESM.xlsx]

## Sheet: Fig.1
Fig. 1c
		Cre- 2.5 day		Cre+ 2.5 day		Cre- 8.5 day		Cre+ 8.5 day
	Oct4	0.034	0.008	9.322	37.559	0.03	0.045	40.772	29.813
	Sox2	0.028	0.009	3.813	16.373	0.028	0.025	15.702	11.21
	c-Myc	1.607	1.205	13.517	53	1.179	1.671	46.651	39.978
	Klf4	4.696	3.467	12.959	31.911	4.546	8.52	33.103	24.869
Fig. 1d
		Cre- 2.5 day		Cre+ 2.5 day		Cre- 8.5 day		Cre+ 8.5 day
	Oct4	0.01	0.019	2.659	5.027	0.01	0	6.608	3.27
	Sox2	0.016	0.031	1.059	2.426	0.055	0.021	2.57	1.303
	c-Myc	1.274	1.015	4.333	7.349	1.368	1.426	5.291	9.784
	Klf4	8.879	5.777	9.139	8.312	6.713	12.201	12.244	6.678

## Sheet: Fig.2
Fig.2a
	2 days-on Cre-			2 days-on Cre+			5 days-off Cre-			5 days-off Cre+
cMyc	0.430687	1.00061	0.725963	24.4086	24.2726	62.1363	0.905313	1.11261	0.824469	0.517803	1.0923	1.11043	1.09999
Klf4	0.71305	0.99911	1.6295	9.42359	12.183	21.4593	1.44947	2.7074	1.00271	1.24634	1.2139	1.47476	1.73204
Oct4	0.219581	0.72981	1.00167	24.1467	19.9387	40.6651	2.11297	0.462484	0.367334	0.462541	0.869745	0.711318	0.847849
Sox2	0.54009	0.828959	0.995477	7.95352	9.41706	17.5705	7.37555	0.584799	0.654092	0.972821	0.386527	1.28462	1.23792
Fig.2d	Cre-					Cre+
	1.4	0	2.2	0	1.2	15.2	25.2	19.8	17.6	21.2
Fig.2e	Cre-					Cre+
	3.2	5	6.2	4.2	5	7.4	19.2	10	17.2	15
Fig.2g	Cre-					Cre+
	31.25	27.75	34.5	38.25	26.75	9.33	10	14.75	12.25	17.75
Fig.2h	Size		Cre-	Cre-	Cre-	Cre-	Cre-	Cre+	Cre+	Cre+	Cre+	Cre+
	10	20	0.401605	0.374603	0.384615	0.395833	0.393258	0.251656	0.25641	0.273333	0.266105	0.2875
	20	30	0.310494	0.316984	0.292308	0.3125	0.292135	0.278146	0.320513	0.3	0.288871	0.296875
	30	40	0.198765	0.172222	0.153846	0.145833	0.191011	0.304636	0.275641	0.253333	0.268351	0.3125
	40	50	0.0358025	0.0587302	0.0461538	0.104167	0.0449438	0.0662252	0.0833333	0.1	0.093528	0.048125
	50	60	0.0211111	0.0349206	0.0461538	0.0208333	0.0224719	0.0529801	0.0320513	0.0133333	0.0387741	0.033125
	60	70	0.0158022	0.0290476	0.0307692	0.0208333	0.0337079	0.0264901	0.0192308	0.0266667	0.0278084	0.01875
	70	80	0.0164198	0.0134921	0.0461538	0	0.0224719	0.0198675	0.0128205	0.0333333	0.0165621	0.003125
Fig.2i	Cre-					Cre+
Pax7+MyoD+ myoblasts per field	44.25	41.5	27	36.5	25.75	60.25	51	35	50	46
Pax7+MyoD- SCs per field	1.75	2.5	1.33	1.75	1	2.75	2	1.33	2.25	1.75
Fig.2j	Cre-						Cre+
before CTX	121	142.8	116.2	141.8	116.8	132.8	112.6	143.6	136.2	132.6	130.8	129.4
1 day-post CTX	105.2	102	90	97	93	84.8	92.2	81.8	101.4	91.8	82.8	92.6
6 day-post CTX	100.6	121.2	98.8	123.4	107.6	115.4	119.8	132.6	138.8	136.4	130.2	124

## Sheet: Fig.3
Fig.3c
	Cre-					Cre+
	7.66	14.25	10	8.25	16.75	37.5	43.75	33.33	32.25	27.25
Fig.3e
	Cre-					Cre+
	3.2	1	1.66	1.25	2.75	4.4	3	3.4	3.25	4.25
Fig.3i			Fig.3l				Fig. 3m
	Cre-	Cre+		Cre-	Cre+			Cre-	Cre+
	4	8		3	4			4	6
	3	2		3	4			4	18			Fig.3f
	1	11		3	5			2	3				Cre-					Cre+
	1	4		1	7			8	9			MyoD+Pax7+	9.4	4	6.25	9.8	5	23	12	20.5	17.25	13.75
	2	5		3	4			4	7			MyoD-Pax7+	85.6	89	87.25	81	88.25	71	78	71.5	75.25	80.25
	3	4		2	4			4	7			MyoD+Pax7-	5	7	6.5	9.2	6.75	6	10	8	7.5	6
	4	6		2	4			21	6
	6	4		4	7			2	6			Fig.3j
	4	5		2	4			6	13				Cre-				Cre+
	3	7		3	3			2	10			MyoD+Pax7+	15.6	20	22.2	26.6	54.5	45.5	63.6	71.4	66.6	66.6
	4	3		3	4			6	9			MyoD-Pax7+	82.4	79	76.8	71.4	43.5	54.5	25.4	26.6	31.4	34.4
	2	12		2	4			2	4			MyoD+Pax7-	2	1	1	2	2	0	1	2	2	0
	2	6		2	4			5	7
	2	9		2	3			9	7
	2	9		2	4			12	4
	2	10		2	5			17	14
	1	9		2	4			7	3
	3	3		2	6			4	6
	1	6		5	5			8	12
	2	8		3	4			2	15
	3	5		2	5			5	4
	2	6		2	3			2	5
	3	9		2	3			5	11
	6	6		1	4			4	13
	2	5		3	4			10	3
	5	6		1	3			8	7
	5	9		3	4			13	7
	3	6		2	4			3	7
	5	5			4			7	7
	6	5			5			4	21
	3	5						7	11
		4						7	6
		6						2	4
		9						3	4
		11						2	6
								8	4
								5	8
								3	5
								8	11
								8	8
								6	3
								9	8
								3	7
								3	12
								4	13
								4	6
								10	6
								6	5
								2	4
								12	14
								12	5
								4	19
								21	6
								6	8
								18	28
								4	6
								3	4
								8	8
								4	15
								2	4
								8	22
								6	10
								8	2
								3	6
								7	5
								8	10
								9	13
								5	10
								6	3
								5	4
								10	5
								4	6
								2	5
								4	4
								6	8
								12	10
									5
									3
									12
									15
									5
									8
									4
									5
									17
									8
									5
									6
									9
									7
									6
									6
									3
									3
									6
									8
									11
									15
									5
									6
									4
									4
									8
									4
									8
									12
									8
									9
									4
									6
									2
									6
									2
									26
									7
									4
									9
									33
									3
									6
									25
									9
									7
									12
									13
									22
									8
									18

## Sheet: Fig.4
Fig.4c	Cre-				Cre+
Pax7	22.4	23.3	17.4	19.2	26.2	22.2	25	29.3
MyoD-SC	14.5	17.25	13.33	12.25	11	14.25	16.33	13
Fig.4d	Cre-				Cre+
	4	6	3.2	4	0	1.25	0	2
Fig. 4f	Size		Cre--1	Cre--2	Cre--3	Cre--4	Cre+-1	Cre+-2	Cre+-3	Cre+-4
	10	20	0.36	0.32	0.28	0.3	0.28	0.27	0.16	0.24
	20	30	0.33	0.3	0.27	0.31	0.35	0.32	0.21	0.28
	30	40	0.18	0.21	0.27	0.16	0.18	0.22	0.27	0.25
	40	50	0.08	0.11	0.06	0.16	0.09	0.08	0.21	0.16
	50	60	0.03	0.04	0.06	0.03	0.08	0.07	0.09	0.05
	60	70	0.01	0.01	0.03	0.02	0.01	0.03	0.02	0.01
	70	80	0.01	0.01	0.03	0.02	0.01	0.01	0.04	0.01
Fig.4i	Cre-				Cre+
Pax7	20	14.2	17.33	13.25	18.25	14.2	14.2	17.33
MyoD-SC	45	42.25	45.8	41.2	44	35.2	41.2	42.33
Fig. 4l	Size		Cre--1	Cre--2	Cre--3	Cre--4	Cre+-1	Cre+-2	Cre+-3	Cre+-4
	10	20	0.238532	0.246377	0.27381	0.228261	0.140625	0.180851	0.27193	0.25974
	20	30	0.33945	0.304348	0.440476	0.380435	0.296875	0.319149	0.298246	0.363636
	30	40	0.215138	0.173913	0.190476	0.26087	0.234375	0.265957	0.201754	0.220779
	40	50	0.137615	0.115942	0.047619	0.119565	0.171875	0.138298	0.131579	0.0649351
	50	60	0.0450459	0.0724638	0.047619	0	0.140625	0.0531915	0.0701754	0.0909091
	60	70	0.0158716	0.057971	0	0.0108696	0.015625	0.0212766	0.0175439	0
	70	80	0.00834862	0.0289855	0	0	0	0.0212766	0.00877193	0

## Sheet: Fig.5
Fig. 5b	Cre-				Cre+
	28.2	31.75	27.3	32.8	34	32.8	30.75	26.3
Fig. 5c	Cre-				Cre+
	31.3	33.4	37.2	40.8	31.25	39	37.25	27.3
Fig. 5d	Size		Cre-	Cre-	Cre-	Cre-	Cre+	Cre+	Cre+	Cre+
	10	20	0.337669	0.319619	0.387234	0.371795	0.344294	0.350619	0.335304	0.338028
	20	30	0.397424	0.391398	0.384242	0.410256	0.348799	0.429481	0.300676	0.394366
	30	40	0.184417	0.165897	0.150093	0.173077	0.227477	0.161039	0.216029	0.204225
	40	50	0.0482545	0.0743814	0.0588235	0.0320513	0.0503003	0.0546237	0.0857733	0.0211268
	50	60	0.02683	0.035546	0.0163399	0.0128205	0.0168168	0.00423729	0.0345345	0.028169
	60	70	0.0027027	0.0131579	0	0	0.0045045	0	0.0242117	0.0140845
Fig. 5f	Cre-				Cre+
Pax7	17	16.25	19.75	13.33	17.25	15	13.3	16.25
%Pax7+MyoD-BrdU+ cells	41.6	37.5	35.3	38.4	33.3	38.9	44.4	40

## Sheet: Fig.6
Fig.6b
	Cre- 2.5D		Cre+ 2.5D		Cre- 8.5D		Cre+ 8.5D
p21	8.08	6.705	47.445	74.259	14.679	14.738	84.457	67.104
Wnt4	4.292	3.099	0.795	1.039	6.651	5.711	1.113	1.282
Fig.6c
	2days-on									5days-off
	Cre-				Cre+					Cre-			Cre+
p21	0.99686	1.35639	0.846491	0.92152	9.25738	10.9256	10.8513	6.06401	23.5496	2.08175	1.56696	2.87043	2.21011	0.955445	1.3133	1.7416
Wnt4	0.71555	1.27853	0.995163	0.750172	0.450487	0.443811	0.423277	0.447821	0.434407	1.14647	1.31176	1.13413	1.13366	1.28659	1.50283	1.18436
Fig.6d
	Cre-				Cre+
c-Myc	1.00001	1.24636	1.20697	0.964777	3.20991	3.60471	3.61119	3.38093
Sox2	1	1.26	2.17	1.08	53.1	58.6	55.9	31.6
Klf4	0.999838	1.2213	0.922865	0.509794	17.4039	17.5743	12.0155	14.7562
Oct4	1.00165	0.965613	1.44019	0.948836	62.1349	67.2558	63.516	60.0015
Fig.6e													Fig.6f
	Cre-				Cre+									Cre-						Cre+
p21	1.00002	1.28947	1.4041	1.36158	4.08865	4.35146	5.69048	7.18435						Litter 1	Litter 1	Litter 2	Litter 2	Litter 3	Litter 4	Litter 1	Litter 2	Litter 2	Litter3	Litter 4
Wnt4	0.943056	0.999977	1.35649	1.01475	0.523187	0.535404	0.52887	0.459237					p21	1.00523	1.03772	1.29891	1.01075	1.22964	1.07321	2.00895	1.27698	1.40201	1.61773	1.48258
													p53	1.00193	1.07467	1.00541	1.11124	1.05622	1.00135	1.3919	1.23958	1.40146	1.19958	1.20884
													Source blot for Fig. 6f
Fig.6g
	Control				OE
p21	0.943056	0.999977	1.35649	1.01475	54.0735	57.884	67.6119	54.5029
Wnt4	0.974746	0.812756	0.995419	0.841071	0.337177	0.294685	0.192061	0.394578
Fig.6h
		Control				OE
	IgG	0.0247415	0.051096	0.049395	0.047653	0.041317	0.06335	0.052764	0.024584
	FLAG	0.0478285	0.03939	0.079132	0.074124	0.209849	0.190949	0.156707	0.172134
Fig.6i
	Pmin-luc								Pwnt4-Pmin-luc
	p21-				p21+				p21-				p21+
	0.967125	0.99998	1.20447	1.14772	1.48985	1.23853	1.19152	1.20847	2.08569	2.35414	2.11253	2.11747	1.06621	1.09923	1.17559	1.15563

## Sheet: Fig.7
Fig.7b
	2-days on				5-days off
Control	1.08286	1.02961	0.920614	0.969848	0.964668	0.918762	0.93237	1.0124
KD	0.372093	0.346371	0.419796	0.28237	0.898435	0.844054	0.966593	0.862122
Fig. 7d
	Control				KD
	6.33	12.25	14.5	7.5	30.25	27.75	33.33	34.25
Fig. 7e
	Control				KD
Pax7+ cells per field	2.75	2.5	2.33	1.75	5.33	4	4.4	2.75
% of Pax7+MyoD+ cells	12.33	13.25	9.25	7.75	33.33	25	40.25	33.33
Fig. 7g
	Control				KD
	48.5	46.2	38.2	39.2	16.6	23.4	21.5	26.75
Fig. 7h	Control				KD
Pax7+MyoD+ myoblasts per field	35.2	43	41	44.5	45.6	54.7	50.2	50.25
Pax7+MyoD- SCs per field	1.4	2	2.2	1.5	2.4	1.6	2.2	1.5
Fig.7i	Size		Cre-	Cre-	Cre-	Cre-	Cre+	Cre+	Cre+	Cre+
	10	20	0.425212	0.416996	0.405677	0.46218	0.281156	0.353478	0.246154	0.255357
	20	30	0.40332	0.396692	0.384716	0.338571	0.357035	0.406522	0.374359	0.264286
	30	40	0.15444	0.148289	0.183406	0.176692	0.296482	0.190217	0.323077	0.310714
	40	50	0.019305	0.0304183	0.0218341	0.0150376	0.0552764	0.0326087	0.0461538	0.151786
	50	60	0.003861	0.00760456	0.00436681	0.0075188	0.0100503	0.0217391	0.00512821	0.0178571
	60	70	0	0	0	0	0	0.00543478	0.00512821	0

## Sheet: Extended Data Fig.1
%Sox2+ myofibers	81.25	75.33	77.4	71.2

## Sheet: Extended data Fig. 2 and 3
	The source data for RNA-seq analysis was deposited in NCBI (GEO accession number: GSE148911).

## Sheet: Extended Data Fig.4
E. Fig. 4c		Cre-			Cre+
		34.8	28.6	32.4	35.33	31	28.4
E. Fig. 4d		Size		Cre-	Cre-	Cre-	Cre+	Cre+	Cre+
		10	20	0.45	0.38	0.4	0.4	0.45	0.39
		20	30	0.34	0.32	0.37	0.36	0.34	0.4
		30	40	0.15	0.19	0.16	0.17	0.09	0.16
		40	50	0.01	0.05	0.05	0.04	0.05	0.03
		50	60	0.01	0.02	0.01	0.02	0.03	0.01
		60	70	0.02	0.02	0	0.01	0.02	0.01
		70	80	0.01	0.01	0	0.01	0.02	0
E. Fig. 4f		Cre-			Cre+
		44	42	39.25	45.33	42.25	39.75

[truncated: 7 more sheets: Extended Data Fig.5, Extended Data Fig.6, Extended Data Fig.7, Extendent Data Fig.8, Extended Data Fig.9, Extended Data Fig.10, Extended Data Fig.11]
